# Supplementary material for: Transfected plasmid DNA is incorporated into the nucleus via nuclear envelope reformation at telophase
Source: Commun Biol. 2022 Jan 20;5:78. doi: 10.1038/s42003-022-03021-8 (PMC8776997; doi:10.1038/s42003-022-03021-8)
Supplement: Supplementary file 8 — Supplementary Data 1 [file 42003_2022_3021_MOESM8_ESM.xlsx]

## Sheet: Fig1d (DV&LSM)
															DV	LSM
	time (min)	DV	LSM	DV+LSM		time (min)	DV+LSM								8620	7310
									DV			LSM			4520	5810
	0					0			18	21		18	18		6780	8080
	10					10			17	ー		13	13		5220	11150
	20					20			11	11		11	13		18230	12180
	30					30			21	25		14	14			11940
	40					40			28	ー		17	ー
	50					50			13	19		13	13
	60					60			27	31		19	ー
	70					70			26	42		17	23		99840
	80		2	2		80	2		15	20		11	11		168.1
	90	4	6	10		90	10		20	ー		15	16		15
	100	6	11	17		100	17		19	19		15	17
	110	23	30	53		110	53		15	15		11	11
	120	28	44	72		120	72		17	17		12	12
	130	23	37	60		130	60		12	12		13	13
	140	19	35	54		140	54		26	ー		18	25
	150	24	32	56		150	56		15	15		13	14
	160	18	25	43		160	43		14	14		11	15
	170	21	25	46		170	46		50	ー		16	16
	180	8	15	23		180	23		14	17		14	17
	190	7	13	20		190	20		15	15		25	ー
	200	6	7	13		200	13		23	23		21	21
	210	7	12	19		210	19		16	16		22	ー
	220	4	13	17		220	17		16	18		21	ー
	230	8	7	15		230	15		32	32		17	17
	240	5	4	9		240	9		12	12		17	ー
	250	11	5	16		250	16		40	ー		16	22
	260	6	7	13		260	13		13	13		12	13
	270	4	1	5		270	5		30	39		15	ー
	280	3	1	4		280	4		22	22		23	50
	290		2	2		290	2		13	13		20	20
	300	1	3	4		300	4		15	15		19	21
	310	1	2	3		310	3		16	16		19	ー
	320	3	1	4		320	4		21	21		16	ー
	330	1	2	3		330	3		17	17		13	13
	340					340			14	14		16	16
	350					350			15	18		15	ー
	360					360			12	12		22	ー
	370					370			72	ー		13	20
	380					380			18	ー		14	14
	390	1		1		390	1		13	ー		12	14
	400	1		1		400	1		12	12		18	ー
	410		1	1		410	1		24	24		15	15
	420	1		1		420	1		16	16		17	ー
	430	1		1		430	1		16	16		13	ー
	440	1		1		440	1		10	12		13	16
	450					450			15	15		15	15
	460					460			13	13		17	17
	470					470			16	25		12	12
	480					480			17	17		11	11
	490					490			23	23		15	15
	500	1	1	2		500	2		17	ー		15	15
	510					510			12	12		22	ー
	520					520			15	15		12	12
	530		1	1		530	1		17	17		10	10
	540					540			16	16		22	22
	550					550			14	14		32	ー
	560					560			11	11		10	10
	570					570			14	14		24	24
	580					580			25	ー		14	16
	590					590			27	27		16	17
	600					600			11	11		13	13
	610					610			23	23		22	22
	620					620			15	15		10	10
	630					630			14	14		12	12
	640					640			15	15		12	12
	650					650			25	ー		30	ー
	660					660			12	12		22	ー
	670		1	1		670	1		17	17		15	15
	680					680			14	14		17	17
	690					690			20	20		21	21
	700					700			26	ー		17	ー
	710					710			17	ー		12	12
	720	1		1		720	1		26	26		22	ー
									20	22		26	ー
		248	346	594			594		12	12		10	10
									25	25		12	12
									17	17		12	12
									15	15		14	14
									15	15		14	14
									11	11		22	28
									13	13		33	33
									10	10		21	−
									12	12		15	15
									13	13		25	−
									14	14		18	31
									21	−		21	−
									18	19		23	−
									10	11		12	12
									25	28		10	10
									13	13		26	−
									9	9		13	13
									11	11		19	−
									14	14		19	19
									14	14		20	−
									18	18		13	13
									25	25		17	−
									23	−		12	12
									16	27		13	19
									12	12		17	17
									11	11		53	67
									11	11		15	15
									9	9		11	13
									20	−		13	13
									26	−		21	21
									25	−		11	11
									44	−		25	−
									12	12		23	23
									21	21		16	16
									13	13		14	14
									10	10		15	15
									19	19		19	−
									24	33		11	11
									19	21		12	12
									15	15		15	15
									32	−		16	18
									28	−		21	22
									22	−		11	12
									17	17		13	13
									17	16		21	29
									23	−		16	24
									16	16		16	22
									24	−		12	12
									25	−		13	12
									13	13		18	−
									17	−		13	15
									17	43		12	12
									12	12		11	11
									11	11		8	8
									12	12		11	11
									12	13		12	13
									13	13		29	−
									11	11		17	−
									12	12		14	14
									11	11		19	−
									11	11		11	12
									13	13		12	12
									24	−		12	13
									16	16		16	16
												14	14
												10	11
												16	16
												16	−
												18	31
												13	14
												20	24
												11	12
												11	11
												12	12
												11	11
												12	12
												15	15
												14	14
												9	9
												26	26
												12	15
												12	13
												14	14
												19	−
												18	18
												9	9
												18	18
												14	15
												11	11
												27	−
												14	16
												14	14
												18	41
												18	19
												16	17
												14	17
												20	26
												13	14
												23	23
												16	0
												26	26
												19	19
												15	25
												11	11
												16	16
												17	17
												17	17
												17	18
												5	−
												11	14
												14	14
												30	−
												14	14
												20	14
												15	15
												12	12
												13	13
												13	13
												9	9

## Sheet: Fig1d（LSM only） 
	HeLa/GFP-LacI transfected with pLacO-pEF1alpha-mRFP for 4 h, and observed RFP expression by microscopy.
																										0
																										10
																										20
																										30
								time (min) of RFP expression after onset of chromosome segregation																		40
	sample	time (min)		median																						50
	K110818img1.czi	18	18	15.5			K110818img1.czi			K111418img1.czi			K111518img1.czi			K112018img1.czi			K121118img1.czi			K121718img1.czi				60
		13	13			time (min)	cell number	sum	time (min)	cell number	sum	time (min)	cell number	sum	time (min)	cell number	sum	time (min)	cell number	sum	time (imn)	cell number	sum			70
		11	13			80			80			80			80			80	2	160	80					80	2
		14	14			90			90			90			90			90	2	180	90	4	360			90	6
		17	ー			100			100			100	8	800	100	2	200	100	1	100	100					100	11
		13	13			110	6	660	110			110	2	220	110	3	330	110	14	1540	110	5	550			110	30
		19	ー			120	2	240	120	2	240	120	12	1440	120	6	720	120	19	2280	120	3	360			120	44
		17	23			130	8	1040	130	6	780	130	2	260	130	8	1040	130	7	910	130	6	780			130	37
		11	11			140	4	560	140	3	420	140	1	140	140	6	840	140	7	980	140	14	1960			140	35
		15	16			150	3	450	150	6	900	150	6	900	150	6	900	150	6	900	150	5	750			150	32
		15	17			160	4	640	160	4	640	160	2	320	160	2	320	160	8	1280	160	5	800			160	25
		11	11			170	7	1190	170	3	510	170	4	680	170	3	510	170	1	170	170	7	1190			170	25
		12	12			180	3	540	180	1	180	180			180	1	180	180	3	540	180	7	1260			180	15
		13	13			190	1	190	190	2	380	190			190	5	950	190	1	190	190	4	760			190	13
		18	25			200			200	3	600	200			200	1	200	200	1	200	200	2	400			200	7
		13	14			210	3	630	210	1	210	210	2	420	210	4	840	210	2	420	210					210	12
		11	15			220	2	440	220	1	220	220	7	1540	220	1	220	220	2	440	220					220	13
		16	16			230	1	230	230	1	230	230			230	3	690	230			230	2	460			230	7
		14	17			240			240			240	2	480	240			240	2	480	240					240	4
		25	ー			250	2	500	250			250			250	2	500	250			250	1	250			250	5
		21	21			260			260			260	1	260	260	1	260	260	2	520	260	3	780			260	7
		22	ー			270			270			270			270			270			270	1	270			270	1
		21	ー			280			280			280			280	1	280	280			280					280	1
		17	17			290			290			290			290			290	2	580	290					290	2
		17	ー			300			300			300	1	300	300			300			300	2	600			300	3
		16	22			310			310			310			310	1	310	310	1	310	310					310	2
	K111418img1.czi	12	13	15.5		320			320			320	1	320	320			320			320					320	1
		15	ー			390			390			390			330	2	660	330			330					330	2
		23	50			420			400			400			400			400			410	1	410			340
		20	20			500			500	1	500	500			530	1	530	430			430					350
		19	21			720			720			720			670	1	670	440			440					360
		19	ー			total	46	7310	total	34	5810	total	51	8080	total	60	11150	total	83	12180	total	72	11940			370
		16	ー			ave		158.913	ave		170.882	ave		158.431	ave		185.833	ave		146.747	ave		165.833			380
		13	13																							390
		16	16																							400
		15	ー																							410	1
		22	ー							experiment	Average	Median														420
		13	20							1	158.9	155														430
		14	14							2	170.9	155														440
		12	14							3	158.4	150														450
		18	ー							4	185.8	150														460
		15	15							5	146.7	130														470
		17	ー							6	165.8	150														480
		13	ー								164.417	148.333														490
		13	16																							500	1
		15	15							一括	163.2	150														510
		17	17																							520
	K111518img1.czi	12	12	15																						530	1
		11	11																							540
		15	15																							550
		15	15																							560
		22	ー																							570
		12	12																							580
		10	10																							590
		22	22																							600
		32	ー																							610
		10	10																							620
		24	24																							630
		14	16																							640
		16	17																							650
		13	13																							660
		22	22																							670	1
		10	10																							680
		12	12																							690
		12	12																							700
		30	ー																							710
		22	ー																							720
		15	15																								346
		17	17
		21	21
		17	ー
		12	12
		22	ー
		26	ー
		10	10
		12	12
	K112018img1.czi	12	12	15
		14	14
		14	14
		22	28
		33	33
		21	−
		15	15
		25	−
		18	31
		21	−
		23	−
		12	12
		10	10
		26	−
		13	13
		19	−
		19	19
		20	−
		13	13
		17	−
		12	12
		13	19
		17	17
		53	67
		15	15
		11	13
		13	13
		21	21
		11	11
		25	−
		23	23
		16	16
		14	14
		15	15
		19	−
	K112118img.czi	11	11	13
		12	12
		15	15
		16	18
		21	22
		11	12
		13	13
		21	29
		16	24
		16	22
		12	12
		13	12
		18	−
		13	15																							720	1
		12	12
		11	11
		8	8
		11	11
		12	13
		29	−
		17	−
		14	14
		19	−
		11	12
		12	12
		12	13
		16	16
		14	14
		10	11
		16	16
		16	−
		18	31
		13	14
		20	24
		11	12
		11	11
		12	12
		11	11
		12	12
		15	15
		14	14
		9	9
		26	26
		12	15
	K11271img1.czi	12	13	15
		14	14
		19	−
		18	18
		9	9
		18	18
		14	15
		11	11
		27	−
		14	16
		14	14
		18	41
		18	19
		16	17
		14	17
		20	26
		13	14
		23	23
		16	30
		26	26
		19	19
		15	25
		11	11
		16	16
		17	17
		17	17
		17	18
		5	−
		11	14
		14	14
		30	−
		14	14
		20	14
		15	15
		12	12
		13	13
		13	13
		9	9
		5637
		16.2919

## Sheet: Fig1d (DV only)
	HeLa/GFP-LacI transfected with pLacO-pEF1alpha-mRFP for 4 h. Immediately after transfection, time-lapse observation started. Hoechst 33342, GFP-LacI and RFP expression were observed by fluorescence microscopy.
																						0
																						10
																						20
																						30
								time (min) of RFP expression after onset of chromosome segregation														40
	file name	daughter		median																		50
	K112118img1	18	21	17			K112118img1			K112718img1			K112818img1			K112918img1			K121118img1			60
		17	ー			time (min)	cell number	sum	time (min)	cell number	sum	time (min)	cell number	sum	time (min)	cell number	sum	time (min)	cell number	sum		70
		11	11			80			80			80			80			80				80
		21	25			90			90			90			90			90	4	360		90	4
		28	ー			100			100			100	1	100	100			100	5	500		100	6
		13	19			110	2	220	110			110	2	220	110	2	220	110	17	1870		110	23
		27	31			120	2	240	120	4	480	120	5	600	120	4	480	120	13	1560		120	28
		26	42			130	1	130	130	4	520	130	3	390	130			130	15	1950		130	23
		15	20			140	3	420	140	2	280	140	4	560	140	4	560	140	6	840		140	19
		20	ー			150	7	1050	150	3	450	150	4	600	150	4	600	150	6	900		150	24
		19	19			160	3	480	160	2	320	160	7	1120	160			160	6	960		160	18
		15	15			170	4	680	170	2	340	170	5	850	170	3	510	170	7	1190		170	21
		17	17			180	2	360	180	1	180	180	1	180	180			180	3	540		180	8
		12	12			190	3	570	190			190			190			190	4	760		190	7
		26	ー			200	2	400	200			200			200	3	600	200	1	200		200	6
		15	15			210	2	420	210	2	420	210			210			210	4	840		210	7
		14	14			220			220	2	440	220			220	1	220	220	1	220		220	4
		50	ー			230	2	460	230			230	2	460	230	2	460	230	2	460		230	8
		14	17			240			240			240	2	480	240			240	3	720		240	5
		15	15			250	1	250	250			250	2	500	250	1	250	250	7	1750		250	11
		23	23			260	2	520	260			260			260	3	780	260	1	260		260	6
		16	16			270	1	270	270			270			270	2	540	270	1	270		270	4
		16	18			280	1	280	280			280			280			280	2	560		280	3
		32	32			290			290			290			290			290				290
	K112718img1	12	12	15		300			300	1	300	300			300			300				300	1
		40	ー			310	1	310	310			310			310			310				310	1
		13	13			320	2	640	320			320			320			320	1	320		320	3
		30	39			390			390	1	390	390			390			330	1	330		330	1
		22	22			420	1	420	400	1	400	400			400			400				340
		13	13			500	1	500	500			500			500			430	1	430		350
		15	15			720			720			720	1	720	720			440	1	440		360
		16	16			total	43	8620	total	25	4520	total	39	6780	total	29	5220	total	112	18230		370
		21	21			ave		200.465	ave		180.8	ave		173.846	ave		180	ave		162.768		380
		17	17																			390	1
		14	14																			400	1
		15	18						experiment	average	median											410
		12	12						1	200.5	170											420	1
	K112818img1	72	ー	16					2	180.8	150											430	1
		18	ー						3	173.8	160											440	1
		13	ー						4	180	170											450
		12	12						5	162.8	140											460
		24	24							179.58	158											470
		16	16																			480
		16	16						一括	174.9	150											490
		10	12																			500	1
		15	15																			510
		13	13																			520
		16	25																			530
		17	17																			540
		23	23																			550
		17	ー																			560
		12	12																			570
		15	15																			580
		17	17																			590
		16	16																			600
		14	14																			610
		11	11																			620
		14	14																			630
		25	ー																			640
	K112918img1	27	27	17																		650
		11	11																			660
		23	23																			670
		15	15																			680
		14	14																			690
		15	15																			700
		25	ー																			710
		12	12																			720	1
		17	17
		14	14
		20	20
		26	ー
		17	ー
		26	26
		20	22
		12	12
	K121118img1	25	25	14
		17	17
		15	15
		15	15
		11	11
		13	13
		10	10
		12	12
		13	13
		14	14
		21	−
		18	19
		10	11
		25	28
		13	13
		9	9
		11	11
		14	14
		14	14
		18	18
		25	25
		23	−
		16	27
		12	12
		11	11
		11	11
		9	9
		20	−
		26	−
		25	−
		44	−
		12	12
		21	21
		13	13
		10	10
		19	19
		24	33
		19	21
		15	15
		32	−
		28	−
		22	−
		17	17
		17	16
		23	−
		16	16
		24	−
		25	−
		13	13
		17	−																			720	1
		17	43
		12	12
		11	11
		12	12
		12	13
		13	13
		11	11
		12	12
		11	11
		11	11
		13	13
		24	−
		16	16
				15
		4337
		17.4879

## Sheet: Fig5b (IAA)
HeLa/mClover3-mAid-lem2 (clone 1-1) cell were transfected with pEF1α-mRFP for 4h, and RFP expression wasobserved by microscopy.
				Time (minutes) of mRFP expression after the onset of chromosome segregation
	sample	time (min)
	1	130	130		time (min)	cell number
		165	165		ー
		135	135		80	0
		165	165		85	0
	2	95	95		90	0
		120	120		95	2
		135	135		100	0
		120	120		105	6
		180	180		110	0
		240	240		115	2
		135	135		120	30
		150	150		125	0
	3	105	105		130	4
		115	115		135	24
		210	285		140	2
		210	210		145	2
		285	285		150	6
	4	120	120		155	0
		120	120		160	2
		165	165		165	18
		120	120		170	0
	5	120	120		175	0
		180	180		180	10
		120	120		185	0
		120	120		190	0
	6	165	165		195	2
		165	165		200	0
		180	180		205	0
	7	150	150		210	3
		120	120		215	0
		135	135		220	0
		135	135		225	2
	8	120	120		230	0
		120	120		235	0
		165	165		240	6
		135	135		245	0
		120	120		250	1
	9	180	180		255	0
		105	105		260	0
		180	180		265	0
	10	160	160		270	0
		145	145		275	0
		135	135		280	1
		240	240		285	3
		225	225		SUM	126
		105	105
		120	120
		120	120
	11	250	280
		140	140
		120	120
		135	135
		135	135
		165	165
	12	130	130
		165	165
		135	135
		165	165
	13	150	150
		135	135
		195	195
	14	240	240
		135	135
	cell number		126
	SUM		19265
	AVE		152.897
	MEDIAN		135

## Sheet: Fig5b (control&IAA)
	HeLa/mClover3-mAid-lem2 (clone 1-1) cell were transfected with pEF1α-mRFP for 4h, and RFP expression wasobserved by microscopy.
		control(n=162)	IAA(n=126)
	80	0	0
	85	0	0
	90	3	0
	95	2	2
	100	5	0
	105	13	6
	110	2	0
	115	0	2
	120	33	30
	125	2	0
	130	6	4
	135	19	24
	140	1	2
	145	1	2
	150	17	6
	155	0	0
	160	0	2
	165	17	18
	170	0	0
	175	1	0
	180	10	10
	185	0	0
	190	2	0
	195	5	2
	200	0	0
	205	0	0
	210	2	3
	215	0	0
	220	0	0
	225	3	2
	230	0	0
	235	0	0
	240	4	6
	245	0	0
	250	0	1
	255	4	0
	260	0	0
	265	0	0
	270	4	0
	275	1	0
	280	0	1
	285	3	3
	295	0	0
	300	1	0
	305	0	0
	310	0	0
	315	0	0
	320	0	0
	325	0	0
	330	1	0
	335	0	0
	345	0	0
	350	0	0
		n(%)	n(%)
	no expression	11(6.4%)	20(13.7%)

## Sheet: Fig5b (control)
				mClover3-mAid-lem2 (clone 1-1) cell were transfected with pEF1α-mRFP for 4h, and then observed by microscopy.
				Time (minutes) of mRFP expression after the onset of chromosome segregation
	sample	time (min)
	1	190	190		time (min)	cell number
		130	130		ー
		95	95		80	0
		150	150		85	0
		135	135		90	3
		105	120		95	2
		120	120		100	5
		255	240		105	13
		120	120		110	2
		105	105		115	0
		90	90		120	33
	2	145	130		125	2
		105	120		130	6
		240	195		135	19
		120	150		140	1
		135	135		145	1
		165	180		150	17
		180	180		155	0
		225	225		160	0
		105	105		165	17
		135	135		170	0
	3	150	135		175	1
		120	120		180	10
		120	120		185	0
		105	105		190	2
		105	120		195	5
		120	135		200	0
	4	120	135		205	0
		120	120		210	2
		165	165		215	0
		165	120		220	0
	5	150	150		225	3
		240	255		230	0
		150	150		235	0
		150	165		240	4
		180	180		245	0
	6	135	135		250	0
		165	165		255	4
	7	130	140		260	0
		90	100		265	0
		110	110		270	4
		180	165		275	1
		120	120		280	0
		150	150		285	3
		150	165		295	0
		120	120		300	1
	8	135	135		305	0
		180	165		310	0
		150	150		315	0
		120	120		320	0
		150	165		325	0
	9	120	120		330	1
		270	270		335	0
	10	100	100		345	0
		120	120		350	0
		135	135		SUM	162
		135	135
	11	285	240
		255	255
		165	150
	12	125	125
		195	180
	13	270	270
		135	135
		105	105
		165	165
		150	165
	14	100	100
		105	105
		120	120
		285	285
		300	330
		120	120
	15	210	225
		180	210
		195	195
	16	120	120
		165	195
		130	130
		175	275
		165	180
	N		162
	SUM		24985
	AVE		154.228
	MEDIAN		135

## Sheet: Fig5e (HeLa_iBAF)
				HeLa cells were treated with siRNA iBAF, and transfected with pEF1alpha-mRFP. RFP expression was observed by microscopy.
				Time (min) of RFP ecpression after onset of chromosome segregation
	sample	time (min)			time (min)	cell number
	2	150	150		0	0
		150	150		10	0
		200	200		20	0
		160	160		30	0
		200	200		40	0
		320	410		50	0
		160	170		60	0
	3	170	170		70	0
		130	130		80	0
	4	130	130		90	0
	5	120	120		100	2
		160	170		110	0
	7	120	120		120	6
		120	120		130	18
		190	190		140	7
	8	210	200		150	12
		130	130		160	9
		310	310		170	12
		300	300		180	11
		200	200		190	10
	9	100	100		200	14
		150	150		210	3
	10	330	-		220	4
		150	-		230	9
	11	180	180		240	0
		300	300		250	1
		150	150		260	1
		200	200		270	3
	12	190	180		280	3
		140	140		290	1
		230	230		300	5
		300	-		310	2
	13	130	130		320	1
		270	280		330	1
		230	220		340	0
		140	140		350	0
		280	-		360	0
	14	160	160		370	0
		170	200		380	0
		140	160		390	0
		250	280		400	0
	15	220	230		410	1
		170	170		420	0
		230	230		430	0
		160	160		440	0
		200	200		450	0
	16	190	190		460	0
	17	150	150		470	0
		150	-		480	0
		270	290
	18	170	170
		230	230		SUM	136
		230	-
	20	210	210
		260	270
		130	130
		180	180
		220	220
		190	190
	21	180	180
		190	200
		170	180
		180	190
	22	140	140
		170	170
	23	130	130
		130	130
		130	130
		130	130
	24	180	180
		190	200
	cell number		136
	SUM		25410
	AVE		186.838
	MEDIAN		180

## Sheet: Fig5e (HeLa_iLuc)
				HeLa cells were treated with control siRNA iLuc, and transfected with pEF1alpha-mRFP. RFP expression was observed by microscopy.
				Time (min) of RFP ecpression after onset of chromosome segregation
	sample	time (min)			time (min)	cell number
	1	130	130		0	0
		160	160		10	0
		190	190		20	0
	2	90	90		30	0
	3	110	130		40	0
		140	-		50	0
		110	110		60	0
		130	130		70	0
	4	280	310		80	0
		110	110		90	3
	5	130	130		100	7
		140	140		110	10
		160	170		120	18
		140	140		130	17
	6	240	260		140	19
		240	240		150	1
		120	120		160	8
		120	130		170	9
		380	430		180	2
	7	120	120		190	9
		140	170		200	0
		120	130		210	1
		140	140		220	1
	8	130	130		230	1
		170	170		240	3
		180	180		250	1
	9	140	160		260	5
		120	130		270	0
	10	190	190		280	1
		160	170		290	0
	11	250	-		300	0
	12	190	-		310	2
	13	120	120		320	0
		360	430		330	0
		260	260		340	0
		190	190		350	3
	14	140	160		360	2
		120	120		370	0
		120	-		380	1
	15	120	120		390	0
		410	410		400	0
		170	220		410	2
	16	170	170		420	0
	17	150	160		430	3
		170	230		440	0
	18	140	140		450	0
		430	260		460	0
		130	130		470	0
		350	-		480	0
		120	120		490	0
	19	310	360		500	0
	20	100	110
		130	130
		140	140		SUM	129
		210	220
	21	90	100
		100	100
		260	-
	23	140	140
		100	100
		110	160
	24	100	-
		130	140
		190	190
		140	140
	25	110	110
		350	350
		120	120
	cell number		129
	SUM		22330
	AVE		173.101
	MEDIAN		140

## Sheet: SupFig1e (U2OS)
	U2OS cells transfected with pEF1alpha-mRFP for 4 h, and RFP expression was observed by microscopy.														time (min)	cell number
															0
															15
															30
	sample	time frame （×15 min）			median（×15 min）				k022020img1〜4		K022720img1,2				45
	K022020img1〜4	12	12		10			time (min)	cell number	sum	cell number	sum			60
		12	12					75	0	0	2	150			75	2
		12	ー					90	7	630	3	270			90	10
		11	11					105	2	210	8	840			105	10
		9	9					120	1	120	9	1080			120	10
		7	7					135	4	540	12	1620			135	16
		8	15					150	2	300	8	1200			150	10
		15	20					165	2	330	10	1650			165	12
		9	9					180	6	1080	4	720			180	10
		6	6	6				195	1	195	4	780			195	5
		14	14					210	2	420	2	420			210	4
		12	19					225	2	450	3	675			225	5
		13	ー					240	0	0	4	960			240	4
		6	6					255	0	0	0	0			255	0
		6	6					270	0	0	2	540			270	2
		10	10					285	1	285	0	0			285	1
	K022720img1〜2	8	8		10			300	1	300	0	0			300	1
		9	9					315			1	315			315	1
		16	16					330			1	330			330	1
		7	×					345							345
		9	9					360							360
		16	18					375							375
		11	22					390							390
		7	12					405							405
		7	7					420			1	420			420	1
		36	36					435							435
		7	7					450							450
		9	10					465							465
		13	18					480							480
		8	10					540			2	1080			495
		8	9					total	31	4860	76	13050			510
		10	10					ave		156.774		171.711			525
		11	12												540	2
		8	11												555
		7	8												570
		10	12												585
		8	8												600
		9	11	11
		21	ー
		9	14
		9	11
		9	11
		14	ー
		10	11
		9	9
		5	5
		15	15
		11	13
		10	10
		6	7
		11	12
		6	6
		15	ー
		8	28
		13	13
		16	ー

## Sheet: SupFig6b (GFP-BAF_iBAF)
				HeLa/GFP-BAF cells were treated with siRNA iBAF, and transfected with pEF1alpha-mRFP. RFP expression was observed by microscopy.
				Time (min) of RFP ecpression after onset of chromosome segregation
	sample	time (min)				iBAF	iLuc
	1	120	120		time (min)	cell number	cell number
		220	220		0	0	0
		160	160		10	0	0
	2	250	310		20	0	0
	3	110	110		30	0	0
		90	90		40	0	0
		170	180		50	0	0
		260	280		60	0	0
	4	90	-		70	0	0
		170	170		80	0	0
	5	130	130		90	3	0
		130	-		100	0	2
		190	190		110	6	0
	6	150	150		120	5	12
		170	220		130	4	12
	7	110	110		140	2	10
		280	300		150	6	2
	8	110	110		160	4	2
	10	220	220		170	6	0
		160	160		180	5	2
	11	120	120		190	2	2
		250	250		200	2	0
	12	180	180		210	0	1
		140	140		220	5	0
	15	180	180		230	0	3
		150	150		240	0	0
	17	170	170		250	3	1
		120	130		260	1	0
		200	200		270	2	3
	18	270	270		280	2	0
		320	350		290	0	0
	19	150	150		300	1	0
					310	1	0
					320	1	0
	cell number		62		330	0	0
	SUM		11060		340	0	0
	AVE		178.387		350	1	0
	MEDIAN		170		360	0	0
					370	0	0
					380	0	0
					390	0	0
					400	0	0
					410	0	0
					420	0	0
					430	0	0
					440	0	0
					450	0	0
					460	0	0
					470	0	0
					480	0	0
							0
							0
					SUM	62

[truncated: 3 more sheets: SupFig6b (GFP-BAF_iLuc), SupFig6e (iemerin), SupFig6e (iLuc)]
